# Supplementary material for: Estimation of the Actual Incidence of Coronavirus Disease (COVID-19) in Emergent Hotspots: The Example of Hokkaido, Japan during February–March 2020
Source: J Clin Med. 2021 May 28;10(11):2392. doi: 10.3390/jcm10112392 (PMC8198150; doi:10.3390/jcm10112392)
Supplement: Supplementary file 1 [file jcm-10-02392-s001.zip]

Archive with 1 entries (1 files):
- jcm-1165797-supplementary.pdf
